# Supplementary material for: Archaeal lipid biomarker constraints on the Paleocene-Eocene carbon isotope excursion
Source: Nat Commun. 2019 Oct 4;10:4519. doi: 10.1038/s41467-019-12553-3 (PMC6778145; doi:10.1038/s41467-019-12553-3)
Supplement: Supplementary file 4 — Supplementary Data 1 [file 41467_2019_12553_MOESM4_ESM.xlsx]

## Sheet: Sheet1
Supplementary Data 1: Compilation of estimates of carbon cycle and climate parameters for the Paleocene-Eocene carbon isotope excursion.
Scenario	Reference	Inferred source		Source δ13C (‰)	CIE (‰)	CIE substrate	Amount emitted (Pg C)	ΔpCO2 (ppmv), for scenarios 15-17 & 19-20: DpCO2 ( pCO2,pre-PETM with errors, pCO2,peak-PETM)	Calculated pCO2 increase (ppmv) using 0.03 ppmv increase per Pg C (per McInerney and Wing, 2011)	Inferred warming (°C)	Notes
1	Dickens et al. (1995, 1997)	Methane hydrates	Simple mass balance considerations	-60	-2 to -3	Benthic foraminifera	1100-2100	n.r.	330-630	1.9
2	Dickens (2001)	Methane hydrates	Simple mass balance considerations	-60	-2 to -3	Benthic foraminifera	2600	n.r.	780	n.r.	Size and d13C of cexogenous carbon pool different from 1995 estimate
3	Kurtz et al. (2003), Moore & Kurtz (2008)	Wildfires	Simple mass balance considerations	-22	-2.5	Planktonic foraminifera	8400	n.r.	2520	n.r.
4	Svensen et al. (2004)	Thermogenic methane	Simple mass balance considerations	-35 to -50	-1 to -15	n.r.	1100-11300	n.r.	330-3390	n.r.	Size and d13C of exogenic carbon pool not given
5	Higgins & Schrag (2006)	Organic carbon oxidation	Simple mass balance considerations	-25	-2.5	n.r.	5000	n.r.	1500	n.r.
6	Panchuk et al. (2008)	Organic carbon oxidation	Model-carbonate data assimilation	-22	-4	n.r.	6800	~2200	2040	4
7	Zeebe et al. (2009)	Methane hydrates	Model-carbonate data assimilation	-50	-3	Benthic/Planktonic Foraminifera	3000	700	900	1-3.5
8	Cui et al. (2011)	Methane hydrates	Model-CIE data comparison	-60	-4.2	Bulk organic carbon	2500	700	750	2.1
9	Cui et al. (2011)	Organic carbon oxidation	Model-CIE data comparison	-22	-4.2	Bulk organic carbon	12900	3400	3900	6.5
10	McInerney & Wing (2011) per Diefendorf et al. (2010)	Methane hydrates	Simple mass balance considerations and plant ecology	-60	-4.6	Terrestrial consensus	4300	1290	1290	n.r.
11	McInerney & Wing (2011) per Diefendorf et al. (2010)	Thermogenic methane/Permafrost thawing	Simple mass balance considerations and plant ecology	-30	-4.6	Terrestrial consensus	10000	3000	3000	n.r.
12	McInerney & Wing (2011) per Diefendorf et al. (2010)	Organic carbon oxidation/Wildfires	Simple mass balance considerations and plant ecology	-22	-4.6	Terrestrial consensus	15400	4620	4620	n.r.
13	Rampino (2013)	Thermogenic methane	Simple mass balance considerations	-35	-3 to -4	n.r.	3000-6000	n.r.	n.d.	n.r.
14	Schubert & Jahren (2013)	Methane hydrates	Simple mass balance considerations and plant ecology	-60	-2.6±1.1	Marine substrates median	2366.67	710 (pre-PETM: 674(+159/-109), peak-PETM: 1384)	710	n.r.	DpCO2 calculated via mass balance considerations according to M+W11 with Minitial=50,000 Pg C, d13Cinitial=-2.5 permil and 0.3 ppm change per Pg C emitted
15	Schubert & Jahren (2013)	Thermogenic methane/Permafrost thawing	Simple mass balance considerations and plant ecology	-30	-2.6±1.1	Marine substrates median	5220	1566 (pre-PETM: 915(+225-153), peak-PETM: 2481)	1566	n.r.	DpCO2 calculated via mass balance considerations according to M+W11 with Minitial=50,000 Pg C, d13Cinitial=-2.5 permil and 0.3 ppm change per Pg C emitted
16	Schubert & Jahren (2013)	Organic carbon oxidation	Simple mass balance considerations and plant ecology	-22	-2.6±1.1	Marine substrates median	7693.33	2308 (pre-PETM: 1034, peak-PETM: 3342)	2308	n.r.	DpCO2 calculated via mass balance considerations according to M+W11 with Minitial=50,000 Pg C, d13Cinitial=-2.5 permil and 0.3 ppm change per Pg C emitted
17	Cui & Schubert (2017)	Methane hydrates	Simple mass balance considerations and plant ecology	-60	-3.63	Benthic foraminifera	1350	405 (pre-PETM: 272(+46/-38), peak-PETM: 677(+117/-91)	405	n.r.	DpCO2 calculated via mass balance considerations according to M+W11 and Sch+J13 with Minitial=31,200-34,000 Pg C, d13Cinitial=-2.5 permil and 0.3 ppm change per Pg C emitted
18	Cui & Schubert (2017)	Permafrost thawing/Organic carbon oxidation	Simple mass balance considerations and plant ecology	-26	-3.63	Benthic foraminifera	3316.67	995 (pre-PETM: 403(+70/-57), peak-PETM: 1398(+319/-224)	995	n.r.	DpCO2 calculated via mass balance considerations according to M+W11 and Sch+J13 with Minitial=31,200-34,000 Pg C, d13Cinitial=-2.5 permil and 0.3 ppm change per Pg C emitted
19	Gutjahr et al. (2017)	Thermogenic methane	Model-pH data assimilation	-18.9	-2.6	Benthic foraminifera	5688	641	1706	2.25
20	Gutjahr et al. (2017)	Thermogenic methane	Model-pH data assimilation	-11.1	-2.6	Benthic foraminifera	10213	1310	3063	3.64
21	Gutjahr et al. (2017)	Thermogenic methane	Model-pH data assimilation	-6.6	-2.6	Benthic foraminifera	19964	3214	5989	5.99
22	McInerney & Wing (2011) per Pagani et al. (2006)	n.d.	Simple mass balance considerations	n.r.	n.r.	n.r.	4000	1200	1200	6	Based on climate sensitivity of 3°C per pCO2 doubling, pre-PETM pCO2 of 400 ppmv and temperature increase of 6°C
23	DeConto et al. (2012)	Permafrost thawing	Model-CIE data comparison	n.r.	n.r.	n.r.	3434±951	1780	1030±285	6	Assuming Late Paleocene pCO2 of 900 ppmv
24	Gehler et al. (2016)	Methane hydrates	Direct measurement	n.r.	n.r.	Mammalian tooth apatite	n.r.	0-1022	n.d.	7.4-8.1
25	Wright & Schaller (2013)	Thermogenic methane	Simple mass balance considerations	-40	-20	Bulk carbonate	2900	n.r.	870	n.r.	CIE and amount emitted calculated for atmospheric reservoir only
26	Wright & Schaller (2013)	Methane hydrates	Simple mass balance considerations	-60	-20	Bulk carbonate	1200	n.r.	360	n.r.	CIE and amount emitted calculated for atmospheric reservoir only
	Legend
	Assumed
	Discrete measurement
	Calculated/Model result
	Model-data comparison
	Mass balance calculation
	Calculated using 0.3×Amount emitted (McInerney & Wing, 2011)
	n.r.=not reported
	n.d.=not determined
