# Supplementary material for: Archaeal lipid biomarker constraints on the Paleocene-Eocene carbon isotope excursion
Source: Nat Commun. 2019 Oct 4;10:4519. doi: 10.1038/s41467-019-12553-3 (PMC6778145; doi:10.1038/s41467-019-12553-3)
Supplement: Supplementary file 5 — Supplementary Data 2 [file 41467_2019_12553_MOESM5_ESM.xlsx]

## Sheet: IODP302_ACEX
Supplementary Data 2a: Carbon isotope ratios and F2/F1 size ratios of crenarchaeol (cren) for site IODP302 (Arctic Ocean). b.d.: below detection. mcd: meters composite depth. CSF: core depth below seafloor.
Leg	Site	Core	Section	Top depth (cm)	Bottom depth (cm)	Depth (mcd)	Depth (mcd, Sluijs et al. 2009)	Cren F2/F1 size ratio	δ13CCren average (‰ VPDB)	δ13CCren std. dev. (‰ VPDB)	δ13CCren average (‰ VPDB)	δ13CCren std. dev. (‰ VPDB)
									non-flag controlled		flag controlled (F2/F1>2)
302	M0004A	28	3	22	24	375.52	375.62	2.60488	-21.4128	0.0949463	-21.4128	0.0949463
302	M0004A	28	3	102	104	376.32	376.32	2.66997	-21.5669	0.130714	-21.5669	0.130714
302	M0004A	28	3	121	123	376.51	376.51	4.62923	-20.669	0.16997	-20.669	0.16997
302	M0004A	28	3	142	144	376.72	376.72	6.36057	-20.3746	0.14348	-20.3746	0.14348
302	M0004A	28	4	32	34	377.77	377.77	14.0163	-21.0365	0.0308153	-21.0365	0.0308153
302	M0004A	29	1	2	4	377.82	377.82	3.30049	-20.8451	0.265288	-20.8451	0.265288
302	M0004A	29	1	22	24	378.02	378.02	5.77954	-19.8422	0.116673	-19.8422	0.116673
302	M0004A	29	1	63	66	378.43	378.43	98.8431	-19.8637	0.249408	-19.8637	0.249408
302	M0004A	29	1	103	105	378.83	378.83	9.73495	-20.141	0.0915823	-20.141	0.0915823
302	M0004A	29	3	5	7	379.06	379.06	5.07958	-21.5992	0.81922	-21.5992	0.81922
302	M0004A	30	1	15		380.45	380.45	4.73712	-21.5397	0.12937	-21.5397	0.12937
302	M0004A	30	1	95	97	381.25	381.25	5.23487	-21.4838	0.233774	-21.4838	0.233774
302	M0004A	30	1	114	116	381.44	381.44	9.03718	-20.8497	0.282489	-20.8497	0.282489
302	M0004A	30	2	6	8	381.87	381.87	3.90344	-21.6207	0.251774	-21.6207	0.251774
302	M0004A	30	2	25	28	382.06	382.06	5.54094	-22.9683	0.0772023	-22.9683	0.0772023
302	M0004A	30	2	45	48	382.26	382.26	5.06997	-22.7373	0.115349	-22.7373	0.115349
302	M0004A	30	2	65	67	382.46	382.46	5.12413	-22.3018	0.0632719	-22.3018	0.0632719
302	M0004A	30	2	85	87	382.66	382.66	4.55751	-23.3909	0.0854024	-23.3909	0.0854024
302	M0004A	30	2	125	127	383.06	383.06	5.58735	-23.8688	0.0757954	-23.8688	0.0757954
302	M0004A	30	2	142	144	383.23	383.23	5.9355	-23.5302	0.0692755	-23.5302	0.0692755
302	M0004A	30	3	25	28	383.58	383.58	b.d.	b.d.	b.d.	b.d.	b.d.
302	M0004A	30	3	45	48	383.78	383.78	7.22248	-24.4524	0.0979112	-24.4524	0.0979112
302	M0004A	30	3	105	108	384.38	384.38	6.22013	-23.7942	0.0992544	-23.7942	0.0992544
302	M0004A	31	CC	5	8	384.75	385.75	26.1217	-24.206	0.117598	-24.206	0.117598
302	M0004A	31	CC	30	32	385	386	18.5001	-24.736	0.0884167	-24.736	0.0884167
302	M0004A	31	CC	48	50	385.18	386.18	3.41354	-25.2422	0.145379	-25.2422	0.145379
302	M0004A	32	1	6	8	388.06	388.06	4.15661	-23.6591	0.132235	-23.6591	0.132235
302	M0004A	32	1	26	28	388.26	388.36	3.90694	-24.2937	0.267925	-24.2937	0.267925
302	M0004A	32	1	64	68	388.64	388.77	3.55638	-22.1919	0.244777	-22.1919	0.244777
302	M0004A	32	1	106	108	389.06	389.16	1.96036	-22.7626	0.226085
302	M0004A	32	2	14	18	389.64	389.74	3.1721	-21.6433	0.13879	-21.6433	0.13879
302	M0004A	32	2	74	78	390.24	390.35	3.04596	-22.0192	0.0585534	-22.0192	0.0585534
302	M0004A	32	2	113	116	390.63	390.74	3.39432	-21.8809	0.25299	-21.8809	0.25299

## Sheet: ODP174AX_Ancora
Supplementary Data 2b: Carbon isotope ratios and F2/F1 size ratios of crenarchaeol (cren) for site ODP174AX Ancora (New Jersey shelf). b.d.: below detection. mcd: meters composite depth. CSF: core depth below seafloor.
Leg	Site	Hole	Top (feet)	Bottom (feet)	Top (m)	Bottom (m)	Mid-depth (m)	Cren F2/F1 size ratio	δ13CCren average (‰ VPDB)	δ13CCren std. dev. (‰ VPDB)	δ13CCren average (‰ VPDB)	δ13CCren std. dev. (‰ VPDB)
									non-flag controlled		flag controlled (F2/F1>2)
174AX	Ancora	A	532.9	533	162.428	162.458	162.443	17.1932	-20.9813	0.166627	-20.9813	0.166627
174AX	Ancora	A	534.9	535	163.038	163.068	163.053	23.8508	-21.4819	0.193864	-21.4819	0.193864
174AX	Ancora	A	536.8	536.9	163.617	163.647	163.632	2.25039	-21.214	0.148857	-21.214	0.148857
174AX	Ancora	A	538.9	539	164.257	164.287	164.272	19.1689	-21.4643	0.245943	-21.4643	0.245943
174AX	Ancora	A	539.9	540	164.562	164.592	164.577	23.2677	-21.6863	0.177756	-21.6863	0.177756
174AX	Ancora	A	542.1	542.2	165.232	165.263	165.247	40.769	-21.8239	0.145664	-21.8239	0.145664
174AX	Ancora	B	543.2	543.3	165.567	165.598	165.583	10.3655	-23.063	0.109146	-23.063	0.109146
174AX	Ancora	B	544.3	544.35	165.903	165.918	165.91	3.07704	-23.1791	0.131965	-23.1791	0.131965
174AX	Ancora	B	545	545.1	166.116	166.146	166.131	2.3909	-23.3246	0.190274	-23.3246	0.190274
174AX	Ancora	B	546.1	546.2	166.451	166.482	166.467	2.88247	-23.3346	0.106157	-23.3346	0.106157
174AX	Ancora	B	547.2	547.3	166.787	166.817	166.802	6.00861	-23.1549	0.107217	-23.1549	0.107217
174AX	Ancora	B	548.1	548.2	167.061	167.091	167.076	12.3321	-23.3102	0.162832	-23.3102	0.162832
174AX	Ancora	B	549	549.1	167.335	167.366	167.35	3.99668	-23.2816	0.0941773	-23.2816	0.0941773
174AX	Ancora	B	551	551.05	167.945	167.96	167.952	15.0679	-23.2102	0.189004	-23.2102	0.189004
174AX	Ancora	B	551.9	552	168.219	168.25	168.234	13.1433	-23.1008	0.0495301	-23.1008	0.0495301
174AX	Ancora	B	552.9	553	168.524	168.554	168.539	2.02336	-23.4859	0.249632	-23.4859	0.249632
174AX	Ancora	B	553.9	554	168.829	168.859	168.844	12.8904	-23.2239	0.235602	-23.2239	0.235602
174AX	Ancora	B	555.21	555.28	169.228	169.249	169.239	16.373	-23.1639	0.323347	-23.1639	0.323347
174AX	Ancora	B	556.15	556.2	169.515	169.53	169.522	1.25269	-23.4879	0.132998
174AX	Ancora	B	557.25	557.35	169.85	169.88	169.865	4.23781	-23.4403	0.143347	-23.4403	0.143347
174AX	Ancora	B	558.2	558.25	170.139	170.155	170.147	3.26487	-23.2001	0.0888285	-23.2001	0.0888285
174AX	Ancora	B	558.52	558.6	170.237	170.261	170.249	8.04877	-23.6086	0.099045	-23.6086	0.099045
174AX	Ancora	B	559.2	559.3	170.444	170.475	170.459	4.03321	-23.1034	0.0276588	-23.1034	0.0276588
174AX	Ancora	B	560.1	560.15	170.718	170.734	170.726	9.20764	-23.2451	0.138327	-23.2451	0.138327
174AX	Ancora	B	560.3	560.35	170.779	170.795	170.787	8.1596	-23.3885	0.106128	-23.3885	0.106128
174AX	Ancora	B	560.95	561	170.978	170.993	170.985	3.75816	-23.357	0.108888	-23.357	0.108888
174AX	Ancora	B	561.3	561.35	171.084	171.099	171.092	7.27005	-23.1923	0.0465266	-23.1923	0.0465266
174AX	Ancora	B	562.55	562.6	171.465	171.48	171.473	2.69728	-21.3936	0.152512	-21.3936	0.152512
174AX	Ancora	B	563	563.05	171.602	171.618	171.61	0.983638	-20.8942	0.0988684
174AX	Ancora	B	563.45	563.5	171.74	171.755	171.747	1.97874	-20.4839	0.220025
174AX	Ancora	B	564	564.1	171.907	171.938	171.922	2.19852	-20.5761	0.0958045	-20.5761	0.0958045
174AX	Ancora	B	565	565.05	172.212	172.227	172.22	1.7644	-20.1699	0.0477921
174AX	Ancora	B	565.53	566.05	172.374	172.532	172.453	1.86345	-20.6471	0.388862
174AX	Ancora	B	567	567.1	172.822	172.852	172.837	1.64874	-20.0494	0.0126901
174AX	Ancora	B	569.1	569.2	173.462	173.492	173.477	3.35392	-19.9671	0.213406	-19.9671	0.213406
174AX	Ancora	B	571.1	571.2	174.071	174.102	174.087	1.74832	-20.1903	0.143762
174AX	Ancora	B	575	575.1	175.26	175.29	175.275	4.12258	-19.907	0.116861	-19.907	0.116861

## Sheet: ODP1172D_Tasman_Sea
Supplementary Data 2c: Carbon isotope ratios and F2/F1 size ratios of crenarchaeol (cren) for site ODP1172D (Tasman Sea). b.d.: below detection. mcd: meters composite depth. CSF: core depth below seafloor.
Leg	Site	Core/Section	Top depth (cm)	Bottom depth (cm)	Top depth [m CSF-A]	Bottom depth [m CSF-A]	Top depth [m CSF-B]	Bottom depth [m CSF-B]	Corrected mid-depth (after Sluijs et al. 2011)	Cren F2/F1 size ratio	δ13CCren average (‰ VPDB)	δ13CCren std. dev. (‰ VPDB)	δ13CCren average (‰ VPDB)	δ13CCren std. dev. (‰ VPDB)
											non-flag controlled		flag controlled (F2/F1>2)
189	1172D	15R04	44	46	608.04	608.06	607.89	607.91	610.44	9.19123	-19.5588	0.183917	-19.5588	0.183917
189	1172D	15R04	62	64	608.22	608.24	608.065	608.084	610.62	7.57524	-19.6472	0.0940401	-19.6472	0.0940401
189	1172D	15R04	77	79	608.37	608.39	608.21	608.23	610.77	3.9553	-20.2298	0.190948	-20.2298	0.190948
189	1172D	15R04	86	88	608.46	608.48	608.298	608.317	610.86	28.3871	-19.8732	0.12477	-19.8732	0.12477
189	1172D	15R04	100	102	608.6	608.62	608.433	608.453	611	17.225	-20.0039	0.0598558	-20.0039	0.0598558
189	1172D	15R04	113	115	608.73	608.75	608.559	608.579	611.13	20.7304	-20.021	0.0981455	-20.021	0.0981455
189	1172D	15R04	118	120	608.78	608.8	608.608	608.627	611.18	9.33121	-19.9861	0.0805435	-19.9861	0.0805435
189	1172D	15R04	122	124	608.82	608.84	608.647	608.666	611.22	7.56547	-20.0759	0.0792697	-20.0759	0.0792697
189	1172D	15R04	126	128	608.86	608.88	608.685	608.705	611.26	18.315	-20.6057	0.130151	-20.6057	0.130151
189	1172D	15R04	138	140	608.98	609	608.802	608.821	611.38	7.69365	-21.0665	0.133962	-21.0665	0.133962
189	1172D	15R04	146	148	609.06	609.08	608.879	608.899	611.46	18.9262	-20.9158	0.143172	-20.9158	0.143172
189	1172D	15R05	4	6	609.14	609.16	608.957	608.976	611.54	2.98113	-21.3625	0.161196	-21.3625	0.161196
189	1172D	15R05	8	10	609.18	609.2	608.996	609.015	611.58	3.76451	-21.6848	0.0739902	-21.6848	0.0739902
189	1172D	15R05	13	15	609.23	609.25	609.044	609.064	611.63	6.06888	-22.0416	0.15716	-22.0416	0.15716
189	1172D	15R05	18	20	609.28	609.3	609.093	609.112	611.68	3.70048	-21.9448	0.099063	-21.9448	0.099063
189	1172D	15R05	24	26	609.34	609.36	609.151	609.17	611.74	3.97082	-22.1348	0.277757	-22.1348	0.277757
189	1172D	15R05	26	28	609.36	609.38	609.17	609.19	611.76	4.36502	-22.4695	0.18801	-22.4695	0.18801
189	1172D	15R05	29	31	609.39	609.41	609.199	609.219	611.79	2.44951	-21.3439	0.111383	-21.3439	0.111383
189	1172D	15R05	35	37	609.45	609.47	609.258	609.277	611.85	4.55819	-20.9857	0.331601	-20.9857	0.331601
189	1172D	15R05	37	39	609.47	609.49	609.277	609.296	611.87	4.25096	-20.0934	0.0656235	-20.0934	0.0656235
189	1172D	15R05	39	41	609.49	609.51	609.296	609.316	611.89	3.16244	-19.8697	0.194713	-19.8697	0.194713
189	1172D	15R05	41	43	609.51	609.53	609.316	609.335	611.91	3.82771	-19.6832	0.11289	-19.6832	0.11289
189	1172D	15R05	43	45	609.53	609.55	609.335	609.355	611.93	5.07063	-18.9852	0.200509	-18.9852	0.200509
189	1172D	15R05	45	47	609.55	609.57	609.355	609.374	611.95	2.00412	-19.2558	0.18235	-19.2558	0.18235
189	1172D	15R05	47	49	609.57	609.59	609.374	609.393	611.97	4.09386	-19.204	0.048091	-19.204	0.048091
189	1172D	15R05	49	51	609.59	609.61	609.393	609.413	611.99	2.70441	-19.9294	0.146039	-19.9294	0.146039
189	1172D	15R05	62	64	609.72	609.74	609.519	609.539	612.12	3.41297	-19.1463	0.125308	-19.1463	0.125308
189	1172D	15R05	68	70	609.78	609.8	609.578	609.597	612.18	3.41185	-19.0446	0.0351016	-19.0446	0.0351016
189	1172D	15R05	74	76	609.84	609.86	609.636	609.655	612.24	2.13199	-19.3293	0.195732	-19.3293	0.195732
189	1172D	15R05	78	80	609.88	609.9	609.675	609.694	612.28	6.72293	-18.5767	0.069858	-18.5767	0.069858
189	1172D	15R05	86	88	609.96	609.98	609.752	609.772	612.36	4.68446	-18.4548	0.130192	-18.4548	0.130192
189	1172D	15R05	94	96	610.04	610.06	609.83	609.849	612.44	6.97578	-18.9314	0.0482357	-18.9314	0.0482357
189	1172D	15R05	97	99	610.07	610.09	609.859	609.878	612.47	5.16905	-19.0063	0.0671022	-19.0063	0.0671022
189	1172D	15R05	103	105	610.13	610.15	609.917	609.936	612.53	4.56441	-18.8982	0.108113	-18.8982	0.108113
189	1172D	15R05	107	109	610.17	610.19	609.956	609.975	612.57	6.87978	-18.7941	0.0676715	-18.7941	0.0676715
189	1172D	15R05	115	117	610.25	610.27	610.033	610.053	612.65	9.46019	-18.845	0.114345	-18.845	0.114345
189	1172D	15R05	119	121	610.29	610.31	610.072	610.092	612.69	4.02742	-18.7452	0.119774	-18.7452	0.119774
189	1172D	15R05	123	125	610.33	610.35	610.111	610.13	612.73	5.43565	-18.5145	0.108577	-18.5145	0.108577
189	1172D	15R05	128	130	610.38	610.4	610.159	610.179	612.78	5.5586	-18.4533	0.0839324	-18.4533	0.0839324
189	1172D	15R05	132	134	610.42	610.44	610.198	610.218	612.82	5.26181	-18.6016	0.136888	-18.6016	0.136888
189	1172D	15R05	136	138	610.46	610.48	610.237	610.256	612.86	3.89507	-18.8071	0.160194	-18.8071	0.160194
189	1172D	15R05	141	143	610.51	610.53	610.285	610.305	612.91	4.09866	-18.8442	0.183122	-18.8442	0.183122
189	1172D	15R05	145	147	610.55	610.57	610.324	610.344	612.95	7.27347	-18.6491	0.0501243	-18.6491	0.0501243
