# Supplementary material for: Archaeal lipid biomarker constraints on the Paleocene-Eocene carbon isotope excursion
Source: Nat Commun. 2019 Oct 4;10:4519. doi: 10.1038/s41467-019-12553-3 (PMC6778145; doi:10.1038/s41467-019-12553-3)
Supplement: Supplementary file 6 — Supplementary Data 3 [file 41467_2019_12553_MOESM6_ESM.xlsx]

## Sheet: ODP174AX_Ancora
Supplementary Data 3: Peak areas of isoprenoid and branched GDGTs as well as GDGT index and calculated BIT, TEX86, and sea surface temperature (SST) values for site ODP174AX Ancora (New Jersey shelf). GDGT-1a, GDGT-2a, and GDGT-3a are minor isomers eluting before the main peaks. Raw TEX86 values were corrected as described in the manuscript.
Leg	Site	Hole	Top (feet)	Bottom (feet)	Top (m)	Bottom (m)	Mid-depth (m)	GDGT-0 (peak area)	GDGT-1a (peak area)	GDGT-1 (peak area)	GDGT-2a (peak area)	GDGT-2 (peak area)	GDGT-3a (peak area)	GDGT-3 (peak area)	Crenarchaeol (peak area)	Crenarchaeol isomer (peak area)	brGDGT-I (peak area)	brGDGT-II (peak area)	brGDGT-III (peak area)	TEX86-raw	TEX86-corrected	TEX86 raw (no minor isomers )	TEX86 corrected (no minor isomers )	TEX86'	TEX86' (no minor isomers )	TEX86' SST (°C)	TEX86' SST (°C; no minor isomers)	TEX86 SST (°C; Schouten et al., 2003)	TEX86 SST (°C; no minor isomers; Schouten et al., 2003)	TEX86 SST (°C; Kim et al., 2010)	TEX86 SST (°C; no minor isomers; Kim et al., 2010)	BIT
174AX	Ancora	A	532.9	533	162.428	162.458	162.443	2141828	127181	784315	224143	823948	108797	413137	5531230	698089	577482	606625	402236	0.71	0.73	0.71	0.73	0.66	0.66	28.56	28.75	27.56	27.49	29.1708	29.0978	0.22
174AX	Ancora	A	534.9	535	163.038	163.068	163.053	642870	31284	501160	213612	1160150	93637	266378	4161542	536904	445605	392118	276289	0.81	0.83	0.8	0.81	0.78	0.77	36.38	35.75	31.24	30.73	32.9791	32.4799	0.21
174AX	Ancora	A	536.8	536.9	163.617	163.647	163.632	507390	28035	205555	52200	261553	27230	98767	2109169	212404	178142	161690	108311	0.74	0.75	0.74	0.75	0.69	0.7	30.78	31.09	28.43	28.42	30.1195	30.1035	0.18
174AX	Ancora	A	537.7	537.8	163.891	163.921	163.906	853395	42295	436500	87490	535404	48138	158719	3009910	404274	281882	293387	193640	0.72	0.74	0.72	0.73	0.68	0.68	30.13	30.18	27.83	27.64	29.469	29.2667	0.2
174AX	Ancora	A	538.9	539	164.257	164.287	164.272	413116	22611	184113	51556	224519	27431	92327	1739829	211234	154557	136190	89197	0.75	0.76	0.74	0.76	0.7	0.7	31.38	31.44	28.8	28.63	30.5114	30.3306	0.18
174AX	Ancora	A	539.9	540	164.562	164.592	164.577	402478	18966	165864	50963	201370	24963	93500	1652975	174357	171976	155130	106301	0.75	0.76	0.74	0.75	0.7	0.69	31.11	30.86	28.83	28.53	30.5447	30.2233	0.21
174AX	Ancora	A	542.1	542.2	165.232	165.263	165.247	474859	18635	166116	52560	221816	27740	108552	1821455	190501	133258	123709	76751	0.76	0.78	0.76	0.77	0.72	0.71	32.23	32.05	29.52	29.27	31.2628	30.9982	0.15
174AX	Ancora	B	543.2	543.3	165.567	165.598	165.583	218632	10446	73336	36520	195214	13492	67630	1412910	282528	115836	77993	53815	0.88	0.9	0.88	0.9	0.86	0.87	41.24	41.68	33.78	33.97	35.3432	35.5075	0.15
174AX	Ancora	B	544.3	544.35	165.903	165.918	165.91	765925	39808	360546	249909	967218	73541	369429	8826222	1654746	684115	457565	272789	0.89	0.91	0.89	0.91	0.88	0.88	42.35	42.44	34.38	34.39	35.8708	35.8774	0.14
174AX	Ancora	B	545	545.1	166.116	166.146	166.131	332001	23728	189646	110570	515995	42353	183988	4534878	716728	244402	123262	89804	0.88	0.9	0.88	0.9	0.86	0.87	41.43	41.67	33.92	33.99	35.4688	35.5235	0.09
174AX	Ancora	B	546.1	546.2	166.451	166.482	166.467	457021	19570	233045	143767	591830	48027	208042	5325138	993355	358458	251664	158578	0.89	0.91	0.88	0.9	0.87	0.87	42.03	41.99	34.18	34.1	35.6982	35.6267	0.13
174AX	Ancora	B	547.2	547.3	166.787	166.817	166.802	128860	5390	60425	45932	182034	13293	71828	1907922	385609	67934	41325	25606	0.91	0.93	0.91	0.93	0.9	0.9	43.95	43.99	35.2	35.2	36.5887	36.5806	0.07
174AX	Ancora	B	548.1	548.2	167.061	167.091	167.076	367123	23224	190480	119269	506117	51675	185898	5362698	918465	314315	201126	135494	0.89	0.91	0.89	0.91	0.88	0.88	42.4	42.63	34.4	34.45	35.8925	35.9376	0.11
174AX	Ancora	B	549	549.1	167.335	167.366	167.35	229492	16409	101086	82580	376224	32608	134923	3143962	697086	199002	179905	117244	0.92	0.94	0.92	0.94	0.91	0.91	44.23	44.62	35.38	35.54	36.7371	36.878	0.14
174AX	Ancora	B	551	551.05	167.945	167.96	167.952	331442	18011	151182	104408	405050	36127	141568	4725727	882450	283111	172618	107478	0.9	0.92	0.9	0.92	0.89	0.89	43.23	43.43	34.78	34.84	36.2193	36.2734	0.11
174AX	Ancora	B	551.9	552	168.219	168.25	168.234	613524	33697	267083	207167	829394	70653	308714	8717635	1787076	489950	303774	195017	0.91	0.93	0.92	0.94	0.9	0.91	43.98	44.21	35.21	35.3	36.5967	36.6678	0.1
174AX	Ancora	B	552.9	553	168.524	168.554	168.539	409016	24291	214134	147556	629549	61278	207197	6645054	1236436	279903	191669	118468	0.91	0.93	0.91	0.93	0.89	0.9	43.38	43.57	34.88	34.92	36.3089	36.3412	0.08
174AX	Ancora	B	553.9	554	168.829	168.859	168.844	250711	16697	97981	63375	245218	26073	95967	2686513	521162	149060	97073	59749	0.89	0.91	0.9	0.92	0.88	0.89	42.41	42.92	34.39	34.6	35.8785	36.0624	0.1
174AX	Ancora	B	555.21	555.28	169.228	169.249	169.239	233511	13424	121718	85594	328678	22706	111687	3325423	594187	181451	117512	62495	0.89	0.91	0.89	0.91	0.88	0.88	42.61	42.72	34.46	34.47	35.9383	35.9543	0.1
174AX	Ancora	B	556.15	556.2	169.515	169.53	169.522	152198	6732	79169	53219	215638	20749	85628	2480966	427700	99716	55939	38963	0.9	0.92	0.9	0.92	0.89	0.89	43.14	43.15	34.8	34.75	36.2412	36.1974	0.07
174AX	Ancora	B	557.25	557.35	169.85	169.88	169.865	159841	8199	87128	66810	246921	23292	79120	2852572	551157	102279	61462	35807	0.91	0.93	0.91	0.93	0.9	0.9	43.8	43.85	35.07	35.04	36.47	36.4488	0.07
174AX	Ancora	B	558.2	558.25	170.139	170.155	170.147	87478	4514	42687	36819	138074	7767	53271	1760452	344269	67345	33314	22992	0.92	0.95	0.93	0.95	0.92	0.92	44.79	44.92	35.62	35.67	36.9418	36.9877	0.07
174AX	Ancora	B	558.52	558.6	170.237	170.261	170.249	159225	7458	66911	57862	223645	19362	86390	3390510	576411	134609	66381	48175	0.93	0.95	0.93	0.95	0.92	0.92	45.01	45.18	35.76	35.81	37.0577	37.1046	0.07
174AX	Ancora	B	559.2	559.3	170.444	170.475	170.459	196088	14227	96028	82188	344468	30397	112135	4286176	751331	183609	111624	74992	0.92	0.94	0.93	0.95	0.91	0.92	44.65	44.96	35.55	35.68	36.8827	36.9932	0.08
174AX	Ancora	B	560.1	560.15	170.718	170.734	170.726	687272	29074	371275	278328	1191361	67460	492077	10631663	2678667	490307	307498	217716	0.92	0.94	0.92	0.94	0.91	0.91	44.5	44.53	35.5	35.5	36.8401	36.838	0.09
174AX	Ancora	B	560.3	560.35	170.779	170.795	170.787	203683	8060	88047	66499	278069	50397	256573	8678999	1490894	383014	236464	165244	0.96	0.98	0.96	0.98	0.95	0.95	46.89	47.04	36.85	36.9	37.9684	38.0082	0.08
174AX	Ancora	B	560.95	561	170.978	170.993	170.985	119450	#VALUE!	63442	30452	144568	#VALUE!	51249	1189302	166966	153092	73167	24969	0.86	0.88	0.85	0.87	0.84	0.83	40.22	39.43	33.19	32.81	34.8073	34.4604	0.17
174AX	Ancora	B	561.3	561.35	171.084	171.099	171.092	969842	48633	554795	312841	1236787	110796	520109	8859637	1309807	192970	149811	92148	0.85	0.87	0.85	0.87	0.83	0.82	39.11	38.82	32.87	32.65	34.5111	34.3071	0.05
174AX	Ancora	B	562	562.05	171.298	171.313	171.305	261304	9504	112967	68684	248765	26324	106213	2020035	290371	80894	52178	30784	0.86	0.88	0.85	0.87	0.83	0.83	39.52	39.17	33.08	32.81	34.7022	34.456	0.08
174AX	Ancora	B	562.55	562.6	171.465	171.48	171.473	740710	43123	327226	100890	431686	42132	203542	3613612	396070	184569	162411	113641	0.76	0.78	0.76	0.78	0.71	0.72	32.18	32.29	29.35	29.3	31.0788	31.0351	0.11
174AX	Ancora	B	563	563.05	171.602	171.618	171.61	570802	19639	173904	59058	245646	21188	112445	1974069	206756	149119	120694	83387	0.77	0.79	0.76	0.78	0.73	0.72	32.84	32.65	29.69	29.51	31.4304	31.25	0.15
174AX	Ancora	B	563.45	563.5	171.74	171.755	171.747	999722	47592	340117	108637	384366	37245	192487	3305035	376820	172263	171445	105335	0.74	0.75	0.74	0.75	0.69	0.69	30.73	30.7	28.55	28.46	30.2427	30.1536	0.12
174AX	Ancora	B	564	564.1	171.907	171.938	171.922	534603	28421	187673	59637	214389	27076	106052	1891584	195100	191619	163776	118660	0.74	0.75	0.73	0.75	0.68	0.69	30.29	30.36	28.42	28.31	30.1057	29.9907	0.2
174AX	Ancora	B	564.53	564.6	172.069	172.09	172.079	217720	14930	109471	31899	109039	8753	56511	978066	104365	85396	68297	46775	0.71	0.73	0.71	0.73	0.66	0.66	28.97	28.81	27.58	27.48	29.1989	29.0918	0.17
174AX	Ancora	B	565	565.05	172.212	172.227	172.22	578934	26598	234009	84152	278366	30164	138107	2316066	248652	187970	126252	73327	0.75	0.77	0.74	0.76	0.7	0.69	31.32	30.78	28.93	28.56	30.6498	30.26	0.14
174AX	Ancora	B	565.5	565.55	172.364	172.38	172.372	210125	11051	85073	25298	83261	8685	39852	778749	59507	45100	35595	24340	0.69	0.71	0.68	0.7	0.64	0.63	27.26	26.66	26.77	26.37	28.2882	27.8334	0.12
174AX	Ancora	B	566	566.1	172.517	172.547	172.532	714225	14683	95408	27631	101491	13036	44241	798593	74731	51229	40856	24096	0.7	0.72	0.7	0.71	0.65	0.65	28.08	28.05	27.18	26.97	28.7522	28.5177	0.13
174AX	Ancora	B	567	567.1	172.822	172.852	172.837	1552654	80215	673834	223411	767095	84440	388517	5978464	604209	566755	517011	348737	0.73	0.75	0.72	0.74	0.68	0.67	29.93	29.41	28.3	27.93	29.9764	29.5792	0.19
174AX	Ancora	B	568.15	568.2	173.172	173.187	173.18	74541	3766	28718	8224	37008	#VALUE!	14425	306797	34566	42674	34126	22252	0.74	0.76	0.75	0.77	0.71	0.71	31.92	32.1	28.71	28.94	30.4172	30.6592	0.24
174AX	Ancora	B	569.1	569.2	173.462	173.492	173.477	2404712	122669	984337	305990	1083930	74648	582548	7621307	989305	660818	625767	459004	0.73	0.75	0.73	0.74	0.68	0.68	30.15	29.88	28.3	28.18	29.9788	29.846	0.19
174AX	Ancora	B	571.1	571.2	174.071	174.102	174.087	565602	26692	195869	70356	223620	29681	116293	1984507	182682	138687	122458	88292	0.74	0.75	0.73	0.74	0.68	0.67	30.11	29.67	28.45	28.09	30.1356	29.7551	0.15
174AX	Ancora	B	573.1	573.2	174.681	174.711	174.696	462365	19683	220638	81699	240237	29213	118962	1710829	225475	107520	98262	62020	0.74	0.76	0.73	0.74	0.69	0.68	30.93	29.91	28.7	28.04	30.4007	29.6992	0.14
174AX	Ancora	B	575	575.1	175.26	175.29	175.275	737301	55393	527894	132245	402491	50916	357629	2146530	569139	380017	371174	265102	0.72	0.74	0.72	0.73	0.65	0.65	28.39	28	27.87	27.65	29.5193	29.2723	0.32
