# Supplementary material for: Archaeal lipid biomarker constraints on the Paleocene-Eocene carbon isotope excursion
Source: Nat Commun. 2019 Oct 4;10:4519. doi: 10.1038/s41467-019-12553-3 (PMC6778145; doi:10.1038/s41467-019-12553-3)
Supplement: Supplementary file 7 — Supplementary Data 4 [file 41467_2019_12553_MOESM7_ESM.xlsx]

## Sheet: OD174AX_Ancora
Supplementary Data 4a: Content and carbon isotope ratios of total organic carbon (TOC) as well as carbonate content calculated from weight loss following sample acidification for site ODP174AX Ancora (New Jersey shelf).
Leg	Site	Hole	Top (feet)	Bottom (feet)	Top (m)	Bottom (m)	Mid-depth (m)	Carbonate (%)	TOC (%)	δ13CTOC (‰ VPDB)
174AX	Ancora	A	532.9	533	162.428	162.458	162.443	12.91	0.56	-28.27
174AX	Ancora	A	534.9	535	163.038	163.068	163.053	12.69	0.49	-28.7
174AX	Ancora	A	536.8	536.9	163.617	163.647	163.632	11.78	0.54	-28.6
174AX	Ancora	A	537.7	537.8	163.891	163.921	163.906	11.46	0.51	-28.49
174AX	Ancora	A	538.9	539	164.257	164.287	164.272	9.9	0.53	-28.47
174AX	Ancora	A	539.9	540	164.562	164.592	164.577	10.26	0.54	-28.52
174AX	Ancora	A	542.1	542.2	165.232	165.263	165.247	11.95	0.5	-28.61
174AX	Ancora	B	543.2	543.3	165.567	165.598	165.583	8.31	0.47	-29.97
174AX	Ancora	B	544.3	544.35	165.903	165.918	165.91	7.32	0.47	-30.25
174AX	Ancora	B	545	545.1	166.116	166.146	166.131	9.07	0.48	-30.27
174AX	Ancora	B	546.1	546.2	166.451	166.482	166.467	8.49	0.43	-30.39
174AX	Ancora	B	547.2	547.3	166.787	166.817	166.802	8.51	0.43	-30.3
174AX	Ancora	B	548.1	548.2	167.061	167.091	167.076	8.3	0.4	-29.86
174AX	Ancora	B	549	549.1	167.335	167.366	167.35	9.6	0.48	-30.45
174AX	Ancora	B	549.9	550	167.61	167.64	167.625	9.87	0.49	-29.9
174AX	Ancora	B	551	551.05	167.945	167.96	167.952	8.78	0.46	-30.67
174AX	Ancora	B	551.9	552	168.219	168.25	168.234	9.48	0.47	-30.51
174AX	Ancora	B	552.9	553	168.524	168.554	168.539	13.34	0.42	-30.57
174AX	Ancora	B	553.9	554	168.829	168.859	168.844	10.1	0.42	-30.48
174AX	Ancora	B	555.21	555.28	169.228	169.249	169.239	8.82	0.42	-30.4
174AX	Ancora	B	556.15	556.2	169.515	169.53	169.522	8.21	0.44	-30.5
174AX	Ancora	B	557.25	557.35	169.85	169.88	169.865	8.74	0.47	-30.47
174AX	Ancora	B	558.2	558.25	170.139	170.155	170.147	9.92	0.48	-30.43
174AX	Ancora	B	558.52	558.6	170.237	170.261	170.249	10.38	0.48	-30.56
174AX	Ancora	B	559.2	559.3	170.444	170.475	170.459	8.46	0.46	-30.23
174AX	Ancora	B	560.1	560.15	170.718	170.734	170.726	10.47	0.46	-30.19
174AX	Ancora	B	560.3	560.35	170.779	170.795	170.787	10.68	0.48	-30.35
174AX	Ancora	B	560.95	561	170.978	170.993	170.985	7.7	0.54	-29.6
174AX	Ancora	B	561.3	561.35	171.084	171.099	171.092	9	0.51	-29.41
174AX	Ancora	B	562	562.05	171.298	171.313	171.305	5.56	0.44	-28.86
174AX	Ancora	B	562.55	562.6	171.465	171.48	171.473	6.92	0.44	-27.26
174AX	Ancora	B	563	563.05	171.602	171.618	171.61	7.8	0.45	-26.73
174AX	Ancora	B	563.45	563.5	171.74	171.755	171.747	7.83	0.47	-26.45
174AX	Ancora	B	564	564.1	171.907	171.938	171.922	8.43	0.45	-26.59
174AX	Ancora	B	564.53	564.6	172.069	172.09	172.079	6.89	0.38	-26.45
174AX	Ancora	B	565	565.05	172.212	172.227	172.22	8.41	0.43	-26.27
174AX	Ancora	B	565.5	565.55	172.364	172.38	172.372	5.04	0.38	-25.79
174AX	Ancora	B	566	566.1	172.517	172.547	172.532	7.62	0.45	-25.95
174AX	Ancora	B	567	567.1	172.822	172.852	172.837	5.88	0.46	-26.11
174AX	Ancora	B	568.15	568.2	173.172	173.187	173.18	5.86	0.43	-26.19
174AX	Ancora	B	569.1	569.2	173.462	173.492	173.477	4.09	0.42	-25.93
174AX	Ancora	B	571.1	571.2	174.071	174.102	174.087	4.66	0.39	-25.81
174AX	Ancora	B	573.1	573.2	174.681	174.711	174.696	3.47	0.38	-25.69
174AX	Ancora	B	575	575.1	175.26	175.29	175.275	4.04	0.42	-25.57

## Sheet: IODP302_ACEX
Supplementary Data 4b: Content and carbon isotope ratios of total organic carbon (TOC) as well as carbonate content calculated from weight loss following sample acidification for site IODP 302 (Arctic Ocean).
Leg	Hole	Core	Section	Top (cm)	Bottom (cm)	Depth (mcd)	Carbonate (%)	TOC (%)	δ13CTOC (‰ VPDB)
302	M0004A	28	2	142	144	375.19	0.304475	1.29014	-27.0066
302	M0004A	28	3	3	5	375.33	0.243108	0.689363	-27.339
302	M0004A	28	3	22	24	375.52	0.357954	1.03556	-27.4339
302	M0004A	28	3	42	44	375.72	0.294139	1.09466	-26.7709
302	M0004A	28	3	62	64	375.92	0.536181	0.776949	-27.5818
302	M0004A	28	3	80	82	376.1	0.325025	1.44496	-26.9591
302	M0004A	28	3	102	104	376.32	0.2591	0.988382	-26.9881
302	M0004A	28	3	121	123	376.51	0.27594	1.38226	-27.4239
302	M0004A	28	3	142	144	376.72	0.333219	1.68083	-27.5229
302	M0004A	28	4	12	14	377.57	0.382922	0.670457	-27.4961
302	M0004A	28	4	32	34	377.77	0.224887	0.996608	-27.4531
302	M0004A	28	4	51	53	377.96	0.327131	0.840274	-27.402
302	M0004A	29	1	2	4	377.82	0.214899	1.31669	-27.382
302	M0004A	29	1	22	24	378.02	0.155738	1.41526	-27.7239
302	M0004A	29	1	45	48	378.25	0.158503	1.94889	-27.577
302	M0004A	29	1	63	66	378.43	0.148277	1.39322	-27.3361
302	M0004A	29	1	86	88	378.66	0.341972	1.63922	-27.475
302	M0004A	29	1	103	105	378.83	0.163387	1.90492	-27.6566
302	M0004A	29	3	5	7	379.06	0.213493	3.00059	-28.217
302	M0004A	30	1	15		380.45	0.197002	1.43993	-28.4615
302	M0004A	30	1	35	37	380.65	0.246199	1.41722	-28.4992
302	M0004A	30	1	55	57	380.85	0.174978	1.72887	-28.9307
302	M0004A	30	1	75	77	381.05	0.22573	1.34134	-27.8055
302	M0004A	30	1	95	97	381.25	0.300746	1.70023	-28.1687
302	M0004A	30	1	114	116	381.44	0.152541	2.05008	-28.6636
302	M0004A	30	1	135	138	381.65	0.189977	2.3556	-29.0433
302	M0004A	30	2	6	8	381.87	0.219877	2.31001	-29.4835
302	M0004A	30	2	25	28	382.06	0.373961	2.63697	-29.8614
302	M0004A	30	2	45	48	382.26	0.302606	2.98128	-30.5722
302	M0004A	30	2	65	67	382.46	0.307571	1.90248	-30.5704
302	M0004A	30	2	85	87	382.66	0.416172	4.85812	-31.15
302	M0004A	30	2	104	107	382.85	0.483928	3.3694	-32.0719
302	M0004A	30	2	125	127	383.06	0.608745	4.27536	-31.9558
302	M0004A	30	2	142	144	383.23	0.789028	3.70528	-32.1378
302	M0004A	30	3	5	7	383.38	0.609908	2.68292	-32.1871
302	M0004A	30	3	25	28	383.58	0.798508	2.74959	-32.4401
302	M0004A	30	3	45	48	383.78	0.69738	2.75552	-32.7656
302	M0004A	30	3	65	67	383.98	0.868844	2.91689	-32.3351
302	M0004A	30	3	85	88	384.18	0.585574	3.41097	-32.173
302	M0004A	30	3	105	108	384.38	0.615925	3.40542	-32.0836
302	M0004A	31	1	5	8	384.75	0.638676	2.90525	-32.1331
302	M0004A	31	1	30	32	385	0.681004	3.30109	-32.0288
302	M0004A	31	1	48	50	385.18	0.37565	2.9518	-32.6748
302	M0004A	32	1	6	8	388.06	0.227443	2.03572	-27.0384
302	M0004A	32	1	26	28	388.26	0.195748	1.95796	-26.1661
302	M0004A	32	1	46	48	388.46	0.219293	2.19436	-28.1331
302	M0004A	32	1	64	68	388.64	0.209435	2.5161	-25.9245
302	M0004A	32	1	90	92	388.9	0.198138	2.55354	-25.9215
302	M0004A	32	1	106	108	389.06	0.223352	1.65439	-26.2221
302	M0004A	32	1	126	128	389.26	0.371312	2.0279	-26.11
302	M0004A	32	1	146	148	389.46	0.376047	1.25407	-25.9792
302	M0004A	32	2	14	18	389.64	0.215849	1.74355	-25.9682
302	M0004A	32	2	34	38	389.84	0.264771	1.89544	-25.857
302	M0004A	32	2	54	58	390.04	0.24992	1.41107	-26.1068
302	M0004A	32	2	74	78	390.24	0.378998	1.92753	-26.0988
302	M0004A	32	2	96	98	390.46	0.222117	1.93956	-26.0026
302	M0004A	32	2	113	116	390.63	0.332387	2.43169	-26.373
302	M0004A	32	2	135	137	390.85	0.274305	3.65019	-26.2216
